# Supplementary material for: Resolution of tuberculosis blood RNA signatures fails to discriminate persistent sputum culture positivity after 8 weeks of anti-tuberculous treatment
Source: Eur Respir J. 2024 Nov 21;64(5):2400457. doi: 10.1183/13993003.00457-2024 (PMC11579542; doi:10.1183/13993003.00457-2024)
Supplement: Supplementary file 1 [file ERJ-00457-2024.File_1.csv]

ID	Authors	Title	Year	Journal	URL	IncPrevSysRev	IncPresAnalysis	Diagnosis	TreatmentResponse	ExcReasonR1	ExcReasonR2
1		A high five for TB screening	2018	Science Translational Medicine	["http://stm.sciencemag.org/", "http://ovidsp.ovid.com/ovidweb.cgi?T=JS&PAGE=reference&D=emexb&NEWS=N&AN=625403731"]	No	No	No	No	Not novel analyses (i.e. review, application of existing signature)	Not novel analyses (i.e. review, application of existing signature)
2		Systems approach to identify biomarkers reflective of pathogenesis in tuberculosis: Their potential in diagnosis and prognosis	2012	Immunology	http://ovidsp.ovid.com/ovidweb.cgi?T=JS&PAGE=reference&D=emed13&NEWS=N&AN=70946793	No	No	No	No	Not novel analyses (i.e. review, application of existing signature)	No specific signature identified
3	A., Penn-Nicholson and T.J., Scriba and M., Hatherill and R.G., White	A novel blood test for tuberculosis prevention and treatment	2017	South African Medical Journal	["http://www.samj.org.za/index.php/samj/article/download/11782/7930", "http://ovidsp.ovid.com/ovidweb.cgi?T=JS&PAGE=reference&D=emed18&NEWS=N&AN=613912773"]	No	No	No	No	No specific signature identified	Not novel analyses (i.e. review, application of existing signature)
4	Anderson, Suzanne T and Kaforou, Myrsini and Brent, Andrew J and Wright, Victoria J and Banwell, Claire M and Chagaluka, George and Crampin, Amelia C and Dockrell, Hazel M and French, Neil and Hamilton, Melissa S and Hibberd, Martin L and Kern, Florian and Langford, Paul R and Ling, Ling and Mlotha, Rachel and Ottenhoff, Tom H M and Pienaar, Sandy and Pillay, Vashini and Scott, J Anthony G and Tw…	Diagnosis of childhood tuberculosis and host RNA expression in Africa.	2014	The New England journal of medicine	http://ovidsp.ovid.com/ovidweb.cgi?T=JS&PAGE=reference&D=med10&NEWS=N&AN=24785206	Yes	Yes	Yes	No	NA	NA
5	Berry, Matthew P R and Graham, Christine M and McNab, Finlay W and Xu, Zhaohui and Bloch, Susannah A A and Oni, Tolu and Wilkinson, Katalin A and Banchereau, Romain and Skinner, Jason and Wilkinson, Robert J and Quinn, Charles and Blankenship, Derek and Dhawan, Ranju and Cush, John J and Mejias, Asuncion and Ramilo, Octavio and Kon, Onn M and Pascual, Virginia and Banchereau, Jacques and Chaussab…	An interferon-inducible neutrophil-driven blood transcriptional signature in human tuberculosis.	2010	Nature	http://ovidsp.ovid.com/ovidweb.cgi?T=JS&PAGE=reference&D=med7&NEWS=N&AN=20725040	No	No	No	No	NA	NA
6	Blankley, Simon and Graham, Christine M and Turner, Jacob and Berry, Matthew P R and Bloom, Chloe I and Xu, Zhaohui and Pascual, Virginia and Banchereau, Jacques and Chaussabel, Damien and Breen, Ronan and Santis, George and Blankenship, Derek M and Lipman, Marc and O'Garra, Anne	The Transcriptional Signature of Active Tuberculosis Reflects Symptom Status in Extra-Pulmonary and Pulmonary Tuberculosis.	2016	PloS one	http://ovidsp.ovid.com/ovidweb.cgi?T=JS&PAGE=reference&D=med12&NEWS=N&AN=27706152	No	No	No	No	Not novel analyses (i.e. review, application of existing signature)	No longitudinal assessment (no assessment after start of TB treatment)
7	Bloom, Chloe I and Graham, Christine M and Berry, Matthew P R and Rozakeas, Fotini and Redford, Paul S and Wang, Yuanyuan and Xu, Zhaohui and Wilkinson, Katalin A and Wilkinson, Robert J and Kendrick, Yvonne and Devouassoux, Gilles and Ferry, Tristan and Miyara, Makoto and Bouvry, Diane and Valeyre, Dominique and Gorochov, Guy and Blankenship, Derek and Saadatian, Mitra and Vanhems, Phillip and B…	Transcriptional blood signatures distinguish pulmonary tuberculosis, pulmonary sarcoidosis, pneumonias and lung cancers.	2013	PloS one	http://ovidsp.ovid.com/ovidweb.cgi?T=JS&PAGE=reference&D=med9&NEWS=N&AN=23940611	No	No	No	No	No longitudinal assessment (no assessment after start of TB treatment)	No longitudinal assessment (no assessment after start of TB treatment)
8	Bloom, Chloe I and Graham, Christine M and Berry, Matthew P R and Wilkinson, Katalin A and Oni, Tolu and Rozakeas, Fotini and Xu, Zhaohui and Rossello-Urgell, Jose and Chaussabel, Damien and Banchereau, Jacques and Pascual, Virginia and Lipman, Marc and Wilkinson, Robert J and O'Garra, Anne	Detectable changes in the blood transcriptome are present after two weeks of antituberculosis therapy.	2012	PloS one	http://ovidsp.ovid.com/ovidweb.cgi?T=JS&PAGE=reference&D=med8&NEWS=N&AN=23056259	No	No	No	No	NA	NA
9	C., Bloom and C., Graham and M., Berry and K., Wilkinson and O., Tolu and F., Rozakeas and Z., Xu and J., Rossello-Urgell and D., Chaussabel and J., Banchereau and V., Pascual and M., Lipman and R., Wilkinson	A change in blood transcriptional signatures accompanies successful tuberculosis therapy	2012	European Respiratory Journal	["http://erj.ersjournals.com/content/40/Suppl_56/P2640.abstract?sid=c1fde251-640f-4474-9753-f75f0cd97892", "http://ovidsp.ovid.com/ovidweb.cgi?T=JS&PAGE=reference&D=emed13&NEWS=N&AN=71926109"]	No	No	No	No	No specific signature identified	Abstract (later article included)
10	Dawany, Noor and Showe, Louise C and Kossenkov, Andrew V and Chang, Celia and Ive, Prudence and Conradie, Francesca and Stevens, Wendy and Sanne, Ian and Azzoni, Livio and Montaner, Luis J	Identification of a 251 gene expression signature that can accurately detect M. tuberculosis in patients with and without HIV co-infection.	2014	PloS one	http://ovidsp.ovid.com/ovidweb.cgi?T=JS&PAGE=reference&D=med10&NEWS=N&AN=24587128	No	No	No	No	No longitudinal assessment (no assessment after start of TB treatment)	No longitudinal assessment (no assessment after start of TB treatment)
11	Dhanasekaran, S and Jenum, S and Stavrum, R and Ritz, C and Faurholt-Jepsen, D and Kenneth, J and Vaz, M and Grewal, H M S and Doherty, T M and Group, T B Trials Study	Identification of biomarkers for Mycobacterium tuberculosis infection and disease in BCG-vaccinated young children in Southern India.	2013	Genes and immunity	http://ovidsp.ovid.com/ovidweb.cgi?T=JS&PAGE=reference&D=med9&NEWS=N&AN=23676757	No	No	No	No	No longitudinal assessment (no assessment after start of TB treatment)	No longitudinal assessment (no assessment after start of TB treatment)
12	Francisco, Ngiambudulu M and Fang, Yi-Min and Ding, Li and Feng, Siyuan and Yang, Yiying and Wu, Minhao and Jacobs, Muazzam and Ryffel, Bernhard and Huang, Xi	Diagnostic accuracy of a selected signature gene set that discriminates active pulmonary tuberculosis and other pulmonary diseases.	2017	The Journal of infection	http://ovidsp.ovid.com/ovidweb.cgi?T=JS&PAGE=reference&D=med13&NEWS=N&AN=28941629	No	No	No	No	Not novel analyses (i.e. review, application of existing signature)	Not novel analyses (i.e. review, application of existing signature)
13	G., Gebremicael and D., Kassa and E., Quinten and Y., Alemayehu and A., Gebreegziaxier and Y., Belay and D., Van Baarle and T.H.M., Ottenhoff and J.M., Cliff	Host gene expression kinetics during treatment of tuberculosis in HIV-coinfected individuals is independent of highly active antiretroviral therapy	2018	Journal of Infectious Diseases	["http://jid.oxfordjournals.org/content/current", "http://ovidsp.ovid.com/ovidweb.cgi?T=JS&PAGE=reference&D=emexb&NEWS=N&AN=626300426"]	No	No	No	No	No independent validation dataset	No longitudinal assessment (no assessment after start of TB treatment)
14	Gjoen, John Espen and Jenum, Synne and Sivakumaran, Dhanasekaran and Mukherjee, Aparna and Macaden, Ragini and Kabra, Sushil K and Lodha, Rakesh and Ottenhoff, Tom H M and Haks, Marielle C and Doherty, Timothy Mark and Ritz, Christian and Grewal, Harleen M S	Novel transcriptional signatures for sputum-independent diagnostics of tuberculosis in children.	2017	Scientific reports	http://ovidsp.ovid.com/ovidweb.cgi?T=JS&PAGE=reference&D=medc&NEWS=N&AN=28724962	Yes	Yes	Yes	No	NA	NA
15	H., Esmail and R.P., Lai and C.M., Graham and T., Oni and N., Bangani and J.M., Warwick and Q., Said-Hartley and D.B., Young and C.E., Barry and A., O'Garra	Characterisation of a whole blood transcriptional signature of subclinical tuberculosis identified by FDG-PET/CT in asymptomatic HIV-1 infected adults	2014	American Journal of Respiratory and Critical Care Medicine	["http://www.atsjournals.org/doi/pdf/10.1164/ajrccm-conference.2014.189.1_MeetingAbstracts.A6573", "http://ovidsp.ovid.com/ovidweb.cgi?T=JS&PAGE=reference&D=emed15&NEWS=N&AN=72044871"]	No	No	No	No	No independent validation dataset	Abstract (later article included)
16	H., Warsinske and J., Croda and A.B., Liu and T.E., Sweeney and S., Patil and J., Andrews	Prospective validation of three-gene whole blood diagnostic for active tuberculosis predicts disease progression and response to treatment	2018	American Journal of Respiratory and Critical Care Medicine	["http://www.atsjournals.org/doi/pdf/10.1164/ajrccm-conference.2018.197.1_MeetingAbstracts.A7646", "http://ovidsp.ovid.com/ovidweb.cgi?T=JS&PAGE=reference&D=emexa&NEWS=N&AN=622967557"]	No	No	No	No	Not novel analyses (i.e. review, application of existing signature)	Abstract (later article included)
17	Huang, Hai-Hui and Liu, Xiao-Ying and Liang, Yong and Chai, Hua and Xia, Liang-Yong	Identification of 13 blood-based gene expression signatures to accurately distinguish tuberculosis from other pulmonary diseases and healthy controls.	2015	Bio-medical materials and engineering	http://ovidsp.ovid.com/ovidweb.cgi?T=JS&PAGE=reference&D=med11&NEWS=N&AN=26405955	Yes	Yes	Yes	No	NA	NA
18	J., Rajan and X., Deng and M., Seielstad and F., Semitala and M., Kamya and C., Yoon	Performance of gene expression signatures in the context of intensified tuberculosis case finding among people living with HIV (PLHIV)	2017	American Journal of Respiratory and Critical Care Medicine	["http://www.atsjournals.org/doi/pdf/10.1164/ajrccm-conference.2017.195.1_MeetingAbstracts.A1189", "http://ovidsp.ovid.com/ovidweb.cgi?T=JS&PAGE=reference&D=emed18&NEWS=N&AN=617705015"]	No	No	No	No	No specific signature identified	Abstract (later article included)
19	J., Roe and C., Venturini and R.K., Gupta and C., Gurry and B.M., Chain and Y., Sun and J., Southern and C., Jackson and M.C., Lipman and R.F., Miller and A.R., Martineau and I., Abubakar	Blood transcriptomic stratification of short-term risk in contacts of tuberculosis	2019	Clinical infectious diseases : an official publication of the Infectious Diseases Society of America	http://ovidsp.ovid.com/ovidweb.cgi?T=JS&PAGE=reference&D=emexb&NEWS=N&AN=627088114	Yes	Yes	Yes	No	NA	NA
20	J.M., Cliff and J.-S., Lee and N., Constantinou and J.-E., Cho and T.G., Clark and K., Ronacher and E.C., King and P.T., Lukey and K., Duncan and P.D., Van Helden and G., Walzl	Distinct phases of blood gene expression pattern through tuberculosis treatment reflect modulation of the humoral immune response	2013	Journal of Infectious Diseases	http://ovidsp.ovid.com/ovidweb.cgi?T=JS&PAGE=reference&D=emed14&NEWS=N&AN=368198037	No	Yes	No	Yes	NA	NA
21	Jenum, Synne and Bakken, Rasmus and Dhanasekaran, S and Mukherjee, Aparna and Lodha, Rakesh and Singh, Sarman and Singh, Varinder and Haks, Marielle C and Ottenhoff, Tom H M and Kabra, S K and Doherty, T Mark and Ritz, Christian and Grewal, Harleen M S	BLR1 and FCGR1A transcripts in peripheral blood associate with the extent of intrathoracic tuberculosis in children and predict treatment outcome.	2016	Scientific reports	http://ovidsp.ovid.com/ovidweb.cgi?T=JS&PAGE=reference&D=med12&NEWS=N&AN=27941850	No	No	No	No	No defined feature selection approach	No defined feature selection approach
22	Jenum, Synne and Dhanasekaran, S and Lodha, Rakesh and Mukherjee, Aparna and Kumar Saini, Deepak and Singh, Sarman and Singh, Varinder and Medigeshi, Guruprasad and Haks, Marielle C and Ottenhoff, Tom H M and Doherty, Timothy Mark and Kabra, Sushil K and Ritz, Christian and Grewal, Harleen M S	Approaching a diagnostic point-of-care test for pediatric tuberculosis through evaluation of immune biomarkers across the clinical disease spectrum.	2016	Scientific reports	http://ovidsp.ovid.com/ovidweb.cgi?T=JS&PAGE=reference&D=med12&NEWS=N&AN=26725873	No	No	No	No	No longitudinal assessment (no assessment after start of TB treatment)	No longitudinal assessment (no assessment after start of TB treatment)
23	K.M., Dupnik and J.M., Bean and M.H., Lee and M.A., Jean Juste and L., Skrabanek and V., Rivera and C.K., Vorkas and J.W., Pape and D.W., Fitzgerald	Blood transcriptomic markers of Mycobacterium tuberculosis load in sputum	2018	International Journal of Tuberculosis and Lung Disease	["http://docserver.ingentaconnect.com/deliver/connect/iuatld/10273719/v22n8/s23.pdf?expires=1531295733&id=0000&titleid=3764&checksum=E4AB1A49DE6A791BFA38E1F5D6E18620", "http://ovidsp.ovid.com/ovidweb.cgi?T=JS&PAGE=reference&D=emexa&NEWS=N&AN=623006123"]	No	Yes	No	Yes	NA	NA
24	Kaforou, Myrsini and Wright, Victoria J and Oni, Tolu and French, Neil and Anderson, Suzanne T and Bangani, Nonzwakazi and Banwell, Claire M and Brent, Andrew J and Crampin, Amelia C and Dockrell, Hazel M and Eley, Brian and Heyderman, Robert S and Hibberd, Martin L and Kern, Florian and Langford, Paul R and Ling, Ling and Mendelson, Marc and Ottenhoff, Tom H and Zgambo, Femia and Wilkinson, Robe…	Detection of tuberculosis in HIV-infected and -uninfected African adults using whole blood RNA expression signatures: a case-control study.	2013	PLoS medicine	http://ovidsp.ovid.com/ovidweb.cgi?T=JS&PAGE=reference&D=med9&NEWS=N&AN=24167453	Yes	Yes	Yes	No	NA	NA
25	Kassa, Desta and Ran, Leonie and Jager, Wilco de and van den Broek, Theo and Jacobi, Ronald and Mekonen, Muluberhan and Messele, Tsehaynesh and Haks, Marielle C and Ottenhoff, Tom H M and van Baarle, Debbie	Discriminative expression of whole blood genes in HIV patients with latent and active TB in Ethiopia.	2016	Tuberculosis (Edinburgh, Scotland)	http://ovidsp.ovid.com/ovidweb.cgi?T=JS&PAGE=reference&D=med12&NEWS=N&AN=27553407	No	No	No	No	Improper control group	No longitudinal assessment (no assessment after start of TB treatment)
26	L.S., de Araujo and L.A.I., Vaas and M., Ribeiro-Alves and R., Geffers and F.C.Q., Mello and A.S., de Almeida and A.S.R., Moreira and A.L., Kritski and J.R., Lapa e Silva and M.O., Moraes and F., Pessler	Transcriptomic biomarkers for tuberculosis: Evaluation of DOCK9, EPHA4, and NPC2 mRNA expression in peripheral blood	2016	Frontiers in Microbiology	["http://journal.frontiersin.org/article/10.3389/fmicb.2016.01586/full", "http://ovidsp.ovid.com/ovidweb.cgi?T=JS&PAGE=reference&D=emed17&NEWS=N&AN=613294550"]	Yes	Yes	Yes	Yes	NA	NA
27	Laux da Costa, Lucas and Delcroix, Melaine and Dalla Costa, Elis R and Prestes, Isaias V and Milano, Mariana and Francis, Steve S and Unis, Gisela and Silva, Denise R and Riley, Lee W and Rossetti, Maria L R	A real-time PCR signature to discriminate between tuberculosis and other pulmonary diseases.	2015	Tuberculosis (Edinburgh, Scotland)	http://ovidsp.ovid.com/ovidweb.cgi?T=JS&PAGE=reference&D=med11&NEWS=N&AN=26025597	No	No	No	No	No defined feature selection approach	No longitudinal assessment (no assessment after start of TB treatment)
28	Li, Qifeng and Yu, Liang and Xin, Tao and Du, Shuang and Yi, Xing and Zhang, Bin and Wu, Bo and Sun, He	Increased IL-9 mRNA expression as a biomarker to diagnose childhood tuberculosis in a high burden settings.	2015	The Journal of infection	http://ovidsp.ovid.com/ovidweb.cgi?T=JS&PAGE=reference&D=med11&NEWS=N&AN=25869536	No	No	No	No	Not whole blood	Not whole blood
29	M., Deng and X.-D., Lv and Z.-X., Fang and X.-S., Xie	The blood transcriptional signature for active and latent tuberculosis	2019	Infection and Drug Resistance	["https://www.dovepress.com/getfile.php?fileID=47788", "http://ovidsp.ovid.com/ovidweb.cgi?T=JS&PAGE=reference&D=emexb&NEWS=N&AN=2001604950"]	No	No	No	No	Incorrect aim	No longitudinal assessment (no assessment after start of TB treatment)
30	M.P.R., Berry and C.M., Graham and S.J., Bloch and T., Oni and K.A., Wilkinson and R.J., Wilkinson and O.M., Kon and J., Banchereau and D., Chaussabel	Systems biology approaches characterise the host response to tuberculosis	2009	Thorax	["http://thorax.bmj.com/content/64/Suppl_4/A10.full.pdf", "http://ovidsp.ovid.com/ovidweb.cgi?T=JS&PAGE=reference&D=emed11&NEWS=N&AN=70254404"]	No	No	No	No	No specific signature identified	Abstract (later article included)
31	Maertzdorf, J and Repsilber, D and Parida, S K and Stanley, K and Roberts, T and Black, G and Walzl, G and Kaufmann, S H E	Human gene expression profiles of susceptibility and resistance in tuberculosis.	2011	Genes and immunity	http://ovidsp.ovid.com/ovidweb.cgi?T=JS&PAGE=reference&D=med7&NEWS=N&AN=20861863	No	No	No	No	No specific signature identified	No longitudinal assessment (no assessment after start of TB treatment)
32	Maertzdorf, Jeroen and McEwen, Gayle and Weiner, January 3rd and Tian, Song and Lader, Eric and Schriek, Ulrich and Mayanja-Kizza, Harriet and Ota, Martin and Kenneth, John and Kaufmann, Stefan He	Concise gene signature for point-of-care classification of tuberculosis.	2016	EMBO molecular medicine	http://ovidsp.ovid.com/ovidweb.cgi?T=JS&PAGE=reference&D=medc&NEWS=N&AN=26682570	Yes	Yes	Yes	No	NA	NA
33	Maertzdorf, Jeroen and Ota, Martin and Repsilber, Dirk and Mollenkopf, Hans J and Weiner, January and Hill, Philip C and Kaufmann, Stefan H E	Functional correlations of pathogenesis-driven gene expression signatures in tuberculosis.	2011	PloS one	http://ovidsp.ovid.com/ovidweb.cgi?T=JS&PAGE=reference&D=med7&NEWS=N&AN=22046420	No	No	No	No	No specific signature identified	No longitudinal assessment (no assessment after start of TB treatment)
34	Mistry, Rohit and Cliff, Jacqueline M and Clayton, Christopher L and Beyers, Nulda and Mohamed, Yasmin S and Wilson, Paul A and Dockrell, Hazel M and Wallace, Don M and van Helden, Paul D and Duncan, Ken and Lukey, Pauline T	Gene-expression patterns in whole blood identify subjects at risk for recurrent tuberculosis.	2007	The Journal of infectious diseases	http://ovidsp.ovid.com/ovidweb.cgi?T=JS&PAGE=reference&D=med5&NEWS=N&AN=17205474	No	No	No	No	No longitudinal assessment (no assessment after start of TB treatment)	No longitudinal assessment (no assessment after start of TB treatment)
35	N., Satproedprai and S., Mahasirimongkol and W., Inunchot and C., Somboonyosdech and S., Kumperasart and S., Wattanapokayakit and K., Higuchi and H., Yanai and N., Harada	Validation of blood transcriptional signatures for tubeculosis infection in Thai population	2012	International Journal of Infectious Diseases	http://ovidsp.ovid.com/ovidweb.cgi?T=JS&PAGE=reference&D=emed13&NEWS=N&AN=70869158	No	No	No	No	Not novel analyses (i.e. review, application of existing signature)	Abstract (later article included)
36	Ottenhoff, Tom H M and Dass, Ranjeeta Hari and Yang, Ninghan and Zhang, Mingzi M and Wong, Hazel E E and Sahiratmadja, Edhyana and Khor, Chiea Chuen and Alisjahbana, Bachti and van Crevel, Reinout and Marzuki, Sangkot and Seielstad, Mark and van de Vosse, Esther and Hibberd, Martin L	Genome-wide expression profiling identifies type 1 interferon response pathways in active tuberculosis.	2012	PloS one	http://ovidsp.ovid.com/ovidweb.cgi?T=JS&PAGE=reference&D=med8&NEWS=N&AN=23029268	No	No	No	No	Incorrect population (not humans with TB disease)	No specific signature identified
37	Prada-Medina, Cesar A and Fukutani, Kiyoshi F and Pavan Kumar, Nathella and Gil-Santana, Leonardo and Babu, Subash and Lichtenstein, Flavio and West, Kim and Sivakumar, Shanmugam and Menon, Pradeep A and Viswanathan, Vijay and Andrade, Bruno B and Nakaya, Helder I and Kornfeld, Hardy	Systems Immunology of Diabetes-Tuberculosis Comorbidity Reveals Signatures of Disease Complications.	2017	Scientific reports	http://ovidsp.ovid.com/ovidweb.cgi?T=JS&PAGE=reference&D=medl&NEWS=N&AN=28515464	No	No	No	No	No specific signature identified	No longitudinal assessment (no assessment after start of TB treatment)
38	Qian, Zhongqing and Lv, Jingzhu and Kelly, Gabriel T and Wang, Hongtao and Zhang, Xiaojie and Gu, Wanjun and Yin, Xiaofeng and Wang, Ting and Zhou, Tong	Expression of nuclear factor, erythroid 2-like 2-mediated genes differentiates tuberculosis.	2016	Tuberculosis (Edinburgh, Scotland)	http://ovidsp.ovid.com/ovidweb.cgi?T=JS&PAGE=reference&D=med12&NEWS=N&AN=27450006	Yes	Yes	Yes	Yes	NA	NA
39	R., Verma and A., Singhania and C., Graham and J., Lee and G., Woltmann and A., O'Garra	Transcriptional signature identifies phenotypic heterogeneity of human tuberculosis infection	2018	European Respiratory Journal	["http://erj.ersjournals.com/content/52/suppl_62/PA4726", "http://ovidsp.ovid.com/ovidweb.cgi?T=JS&PAGE=reference&D=emexb&NEWS=N&AN=626624689"]	No	No	No	No	No specific signature identified	No longitudinal assessment (no assessment after start of TB treatment)
40	Roe, Jennifer K and Thomas, Niclas and Gil, Eliza and Best, Katharine and Tsaliki, Evdokia and Morris-Jones, Stephen and Stafford, Sian and Simpson, Nandi and Witt, Karolina D and Chain, Benjamin and Miller, Robert F and Martineau, Adrian and Noursadeghi, Mahdad	Blood transcriptomic diagnosis of pulmonary and extrapulmonary tuberculosis.	2016	JCI insight	http://ovidsp.ovid.com/ovidweb.cgi?T=JS&PAGE=reference&D=medc&NEWS=N&AN=27734027	Yes	Yes	Yes	No	NA	NA
41	S., Suliman and E.G., Thompson and J., Sutherland and J., Weiner and M.O.C., Ota and S., Shankar and A., Penn-Nicholson and B., Thiel and M., Erasmus and J., Maertzdorf and F.J., Duffy and P.C., Hill and E., Jane Hughes and K., Stanley and K., Downing and M.L., Fisher and J., Valvo and S.K., Parida and G., Van Der Spuy and I.M.O., Adetifa and S., Donkor and R., Howe and H., Mayanja-Kizza and W., …	Four-gene pan-African blood signature predicts progression to tuberculosis	2018	American Journal of Respiratory and Critical Care Medicine	["https://www.atsjournals.org/doi/pdf/10.1164/rccm.201711-2340OC", "http://ovidsp.ovid.com/ovidweb.cgi?T=JS&PAGE=reference&D=emexa&NEWS=N&AN=622058337"]	Yes	Yes	Yes	No	NA	NA
42	S.Y., Bah and T., Forster and P., Dickinson and B., Kampmann	Meta-analysis identification of highly robust and differential immune-metabolic signatures of systemic host response to acute and latent tuberculosis in children and adults	2018	Frontiers in Genetics	["http://www.frontiersin.org/Genetics", "http://ovidsp.ovid.com/ovidweb.cgi?T=JS&PAGE=reference&D=emexa&NEWS=N&AN=624431965"]	No	No	No	No	No longitudinal assessment (no assessment after start of TB treatment)	No specific signature identified
43	Sambarey, Awanti and Devaprasad, Abhinandan and Mohan, Abhilash and Ahmed, Asma and Nayak, Soumya and Swaminathan, Soumya and D'Souza, George and Jesuraj, Anto and Dhar, Chirag and Babu, Subash and Vyakarnam, Annapurna and Chandra, Nagasuma	Unbiased Identification of Blood-based Biomarkers for Pulmonary Tuberculosis by Modeling and Mining Molecular Interaction Networks.	2017	EBioMedicine	http://ovidsp.ovid.com/ovidweb.cgi?T=JS&PAGE=reference&D=medc&NEWS=N&AN=28065665	No	No	No	No	No defined feature selection approach	No longitudinal assessment (no assessment after start of TB treatment)
44	Satproedprai, N and Wichukchinda, N and Suphankong, S and Inunchot, W and Kuntima, T and Kumpeerasart, S and Wattanapokayakit, S and Nedsuwan, S and Yanai, H and Higuchi, K and Harada, N and Mahasirimongkol, S	Diagnostic value of blood gene expression signatures in active tuberculosis in Thais: a pilot study.	2015	Genes and immunity	http://ovidsp.ovid.com/ovidweb.cgi?T=JS&PAGE=reference&D=med11&NEWS=N&AN=25764116	No	No	No	No	No longitudinal assessment (no assessment after start of TB treatment)	No longitudinal assessment (no assessment after start of TB treatment)
45	Singhania, Akul and Verma, Raman and Graham, Christine M and Lee, Jo and Tran, Trang and Richardson, Matthew and Lecine, Patrick and Leissner, Philippe and Berry, Matthew P R and Wilkinson, Robert J and Kaiser, Karine and Rodrigue, Marc and Woltmann, Gerrit and Haldar, Pranabashis and O'Garra, Anne	A modular transcriptional signature identifies phenotypic heterogeneity of human tuberculosis infection.	2018	Nature communications	http://ovidsp.ovid.com/ovidweb.cgi?T=JS&PAGE=reference&D=medl&NEWS=N&AN=29921861	Yes	Yes	Yes	No	NA	NA
46	Sloot, Rosa and Schim van der Loeff, Maarten F and van Zwet, Erik W and Haks, Marielle C and Keizer, Sytze T and Scholing, Maarten and Ottenhoff, Tom H M and Borgdorff, Martien W and Joosten, Simone A	Biomarkers Can Identify Pulmonary Tuberculosis in HIV-infected Drug Users Months Prior to Clinical Diagnosis.	2015	EBioMedicine	http://ovidsp.ovid.com/ovidweb.cgi?T=JS&PAGE=reference&D=med11&NEWS=N&AN=26137541	No	No	No	No	Incorrect aim	Not whole blood
47	Sutherland, J S and Loxton, A G and Haks, M C and Kassa, D and Ambrose, L and Lee, J-S and Ran, L and van Baarle, D and Maertzdorf, J and Howe, R and Mayanja-Kizza, H and Boom, W H and Thiel, B A and Crampin, A C and Hanekom, W and Ota, M O C and Dockrell, H and Walzl, G and Kaufmann, S H E and Ottenhoff, T H M and consortium, GCGH Biomarkers for T B	Differential gene expression of activating Fcgamma receptor classifies active tuberculosis regardless of human immunodeficiency virus status or ethnicity.	2014	Clinical microbiology and infection : the official publication of the European Society of Clinical Microbiology and Infectious Diseases	http://ovidsp.ovid.com/ovidweb.cgi?T=JS&PAGE=reference&D=med10&NEWS=N&AN=24205913	No	No	No	No	No longitudinal assessment (no assessment after start of TB treatment)	No longitudinal assessment (no assessment after start of TB treatment)
48	Sweeney, Timothy E and Braviak, Lindsay and Tato, Cristina M and Khatri, Purvesh	Genome-wide expression for diagnosis of pulmonary tuberculosis: a multicohort analysis.	2016	The Lancet. Respiratory medicine	http://ovidsp.ovid.com/ovidweb.cgi?T=JS&PAGE=reference&D=med12&NEWS=N&AN=26907218	Yes	Yes	Yes	Yes	NA	NA
49	Thompson, Ethan G and Du, Ying and Malherbe, Stephanus T and Shankar, Smitha and Braun, Jackie and Valvo, Joe and Ronacher, Katharina and Tromp, Gerard and Tabb, David L and Alland, David and Shenai, Shubhada and Via, Laura E and Warwick, James and Aderem, Alan and Scriba, Thomas J and Winter, Jill and Walzl, Gerhard and Zak, Daniel E and Consortium, Catalysis TB-Biomarker	Host blood RNA signatures predict the outcome of tuberculosis treatment.	2017	Tuberculosis (Edinburgh, Scotland)	http://ovidsp.ovid.com/ovidweb.cgi?T=JS&PAGE=reference&D=med13&NEWS=N&AN=29050771	No	Yes	No	Yes	NA	NA
50	Verhagen, Lilly M and Zomer, Aldert and Maes, Mailis and Villalba, Julian A and Del Nogal, Berenice and Eleveld, Marc and van Hijum, Sacha Aft and de Waard, Jacobus H and Hermans, Peter Wm	A predictive signature gene set for discriminating active from latent tuberculosis in Warao Amerindian children.	2013	BMC genomics	http://ovidsp.ovid.com/ovidweb.cgi?T=JS&PAGE=reference&D=med9&NEWS=N&AN=23375113	No	No	No	No	No independent validation dataset	No longitudinal assessment (no assessment after start of TB treatment)
51	Walter, Nicholas D and Miller, Mikaela A and Vasquez, Joshua and Weiner, Marc and Chapman, Adam and Engle, Melissa and Higgins, Michael and Quinones, Amy M and Rosselli, Vanessa and Canono, Elizabeth and Yoon, Christina and Cattamanchi, Adithya and Davis, J Lucian and Phang, Tzu and Stearman, Robert S and Datta, Gargi and Garcia, Benjamin J and Daley, Charles L and Strong, Michael and Kechris, Ka…	Blood Transcriptional Biomarkers for Active Tuberculosis among Patients in the United States: a Case-Control Study with Systematic Cross-Classifier Evaluation.	2016	Journal of clinical microbiology	http://ovidsp.ovid.com/ovidweb.cgi?T=JS&PAGE=reference&D=med12&NEWS=N&AN=26582831	Yes	Yes	Yes	No	NA	NA
52	Zak, Daniel E and Penn-Nicholson, Adam and Scriba, Thomas J and Thompson, Ethan and Suliman, Sara and Amon, Lynn M and Mahomed, Hassan and Erasmus, Mzwandile and Whatney, Wendy and Hussey, Gregory D and Abrahams, Deborah and Kafaar, Fazlin and Hawkridge, Tony and Verver, Suzanne and Hughes, E Jane and Ota, Martin and Sutherland, Jayne and Howe, Rawleigh and Dockrell, Hazel M and Boom, W Henry and…	A blood RNA signature for tuberculosis disease risk: a prospective cohort study.	2016	Lancet (London, England)	http://ovidsp.ovid.com/ovidweb.cgi?T=JS&PAGE=reference&D=med12&NEWS=N&AN=27017310	Yes	Yes	Yes	Yes	NA	NA
53	P.K.W., Kwan and B., Periaswamy and P.F., De Sessions and W., Lin and J.S., Molton and C.M., Naftalin and A.N.M., Naim and M.L., Hibberd and Paton N.I. AO - Paton, Nicholas I.; ORCID: http://orcid.org/0000-0002-7003-9838	A blood RNA transcript signature for TB exposure in household contacts	2020	BMC Infectious Diseases	["http://www.biomedcentral.com/bmcinfectdis/", "http://ovidsp.ovid.com/ovidweb.cgi?T=JS&PAGE=reference&D=emexc&NEWS=N&AN=632911855"]	No	No	No	No	No independent validation dataset;No longitudinal assessment (no assessment after start of TB treatment)	No independent validation dataset;No longitudinal assessment (no assessment after start of TB treatment)
54	L., Xie and X., Chao and T., Teng and Q., Li and , Xie J	Identification of potential biomarkers and related transcription factors in peripheral blood of tuberculosis patients	2020	International Journal of Environmental Research and Public Health	["https://www.mdpi.com/1660-4601/17/19/6993/pdf", "http://ovidsp.ovid.com/ovidweb.cgi?T=JS&PAGE=reference&D=emexc&NEWS=N&AN=2005142642"]	No	No	No	No	Not a validated signature, only hub genes, no measurement against cohort for predictive ability;No longitudinal assessment (no assessment after start of TB treatment)	No specific signature identified;No longitudinal assessment (no assessment after start of TB treatment)
55	G., Zhao and X., Luo and X., Han and Liu Z. AO - Liu, Zhen; ORCID: http://orcid.org/0000-0002-5939-7140	Combining bioinformatics and biological detection to identify novel biomarkers for diagnosis and prognosis of pulmonary tuberculosis	2020	Saudi Medical Journal	["https://smj.org.sa/index.php/smj/article/view/smj.2020.4.24989", "http://ovidsp.ovid.com/ovidweb.cgi?T=JS&PAGE=reference&D=emexc&NEWS=N&AN=2007790963"]	No	No	No	No	Incorrect aim;Incorrect aim	Not novel analyses (i.e. review, application of existing signature);Not whole blood
56	R.C., Ault and C.A., Headley and A.E., Hare and B.J., Carruthers and A., Mejias and , Turner J	Blood RNA signatures predict recent tuberculosis exposure in mice, macaques and humans	2020	Scientific reports	http://ovidsp.ovid.com/ovidweb.cgi?T=JS&PAGE=reference&D=emexb&NEWS=N&AN=633147365	No	Yes	Yes	No	NA	NA
57	G., Gebremicael and D., Kassa and Y., Alemayehu and A., Gebreegziaxier and Y., Kassahun and D., van Baarle and T.H.M., Ottenhoff and J.M., Cliff and , Haks M C	Gene expression profiles classifying clinical stages of tuberculosis and monitoring treatment responses in Ethiopian HIV-negative and HIV-positive cohorts	2019	PLoS ONE	["https://journals.plos.org/plosone/article/file?id=10.1371/journal.pone.0226137&type=printable", "http://ovidsp.ovid.com/ovidweb.cgi?T=JS&PAGE=reference&D=emexb&NEWS=N&AN=2004190685"]	No	No	No	No	No specific signature identified;No specific signature identified	No specific signature identified;No specific signature identified
58	J., Ho and N.J., Bokil and P.T.B., Nguyen and T.A., Nguyen and M.Y., Liu and N., Hare and G.J., Fox and B.M., Saunders and G.B., Marks and , Britton W J	A transcriptional blood signature distinguishes early tuberculosis disease from latent tuberculosis infection and uninfected individuals in a Vietnamese cohort	2020	Journal of Infection	["http://www.elsevier.com/inca/publications/store/6/2/3/0/5/4/index.htt", "http://ovidsp.ovid.com/ovidweb.cgi?T=JS&PAGE=reference&D=emexb&NEWS=N&AN=2005727394"]	No	No	No	No	No independent validation dataset;No longitudinal assessment (no assessment after start of TB treatment)	No independent validation dataset;No longitudinal assessment (no assessment after start of TB treatment)
59	F., Darboe and S.K., Mbandi and K., Naidoo and N., Yende-Zuma and L., Lewis and E.G., Thompson and F.J., Duffy and M., Fisher and E., Filander and M., Van Rooyen and N., Bilek and S., Mabwe and L.R., McKinnon and N., Chegou and A., Loxton and G., Walzl and G., Tromp and N., Padayatchi and D., Govender and M., Hatherill and S.A., Karim and D.E., Zak and A., Penn-Nicholson and , Scriba T J	Detection of tuberculosis recurrence, diagnosis and treatment response by a blood transcriptomic risk signature in HIV-infected persons on antiretroviral therapy	2019	Frontiers in Microbiology	["https://www.frontiersin.org/journals/microbiology#", "http://ovidsp.ovid.com/ovidweb.cgi?T=JS&PAGE=reference&D=emexb&NEWS=N&AN=628501001"]	No	No	No	No	Not novel analyses (i.e. review, application of existing signature);Not novel analyses (i.e. review, application of existing signature)	Not novel analyses (i.e. review, application of existing signature);Not novel analyses (i.e. review, application of existing signature)
60	H., Mulenga and S.C., Mendelsohn and S.K., Mbandi and E.W., Bunyasi and M., Musvosvi and M., Tameris and F., Kafaar and S., Khader and M., Hatherill and , Scriba T J	Colonization or infection with respiratory viruses is associated with elevated tuberculosis transcriptomic signature of risk scores	2020	American Journal of Respiratory and Critical Care Medicine	["https://www.atsjournals.org/doi/abs/10.1164/ajrccm-conference.2020.201.1_MeetingAbstracts.A1047", "http://ovidsp.ovid.com/ovidweb.cgi?T=JS&PAGE=reference&D=emexb&NEWS=N&AN=632376861"]	No	No	No	No	No specific signature identified;No specific signature identified	No specific signature identified;No longitudinal assessment (no assessment after start of TB treatment)
61	A., Penn-Nicholson and S.K., Mbandi and E., Thompson and S.C., Mendelsohn and S., Suliman and N.N., Chegou and S.T., Malherbe and F., Darboe and M., Erasmus and W.A., Hanekom and N., Bilek and M., Fisher and S.H.E., Kaufmann and J., Winter and M., Murphy and R., Wood and C., Morrow and I., Van Rhijn and B., Moody and M., Murray and B.B., Andrade and T.R., Sterling and J., Sutherland and K., Naido…	RISK6, a 6-gene transcriptomic signature of TB disease risk, diagnosis and treatment response	2020	Scientific reports	http://ovidsp.ovid.com/ovidweb.cgi?T=JS&PAGE=reference&D=emexb&NEWS=N&AN=631887341	No	Yes	Yes	Yes	NA	NA
62	R.K., Gupta and C.T., Turner and C., Venturini and H., Esmail and M.X., Rangaka and A., Copas and M., Lipman and I., Abubakar and , Noursadeghi M	Concise whole blood transcriptional signatures for incipient tuberculosis: a systematic review and patient-level pooled meta-analysis	2020	The Lancet Respiratory Medicine	["http://www.elsevier.com/journals/the-lancet-respiratory-medicine/2213-2600", "http://ovidsp.ovid.com/ovidweb.cgi?T=JS&PAGE=reference&D=emexb&NEWS=N&AN=2005439780"]	No	No	No	No	Not novel analyses (i.e. review, application of existing signature);Not novel analyses (i.e. review, application of existing signature)	Not novel analyses (i.e. review, application of existing signature);Not novel analyses (i.e. review, application of existing signature)
64	C.T., Turner and R.K., Gupta and E., Tsaliki and J.K., Roe and P., Mondal and G.R., Nyawo and Z., Palmer and R.F., Miller and B.W., Reeve and G., Theron and , Noursadeghi M	Blood transcriptional biomarkers for active pulmonary tuberculosis in a high-burden setting: a prospective, observational, diagnostic accuracy study	2020	The Lancet Respiratory Medicine	["http://www.elsevier.com/journals/the-lancet-respiratory-medicine/2213-2600", "http://ovidsp.ovid.com/ovidweb.cgi?T=JS&PAGE=reference&D=emexb&NEWS=N&AN=2005439781"]	No	No	No	No	Not novel analyses (i.e. review, application of existing signature);Not novel analyses (i.e. review, application of existing signature)	Not novel analyses (i.e. review, application of existing signature);Not novel analyses (i.e. review, application of existing signature)
65	S., Leong and Y., Zhao and R., Ribeiro-Rodrigues and E.C., Jones-Lopez and C., Acuna-Villaorduna and P.M., Rodrigues and M., Palaci and D., Alland and R., Dietze and J.J., Ellner and W.E., Johnson and , Salgame P	Cross-validation of existing signatures and derivation of a novel 29-gene transcriptomic signature predictive of progression to TB in a Brazilian cohort of household contacts of pulmonary TB	2020	Tuberculosis	["http://www.elsevier.com/inca/publications/store/6/3/8/4/2/8/index.htt", "http://ovidsp.ovid.com/ovidweb.cgi?T=JS&PAGE=reference&D=emexb&NEWS=N&AN=2004664325"]	No	Yes	Yes	No	NA	NA
66	L., Pan and F., Liu and J., Zhang and J., Li and H., Jia and M., Huang and X., Liu and W., Chen and Z., Ding and Y., Wang and B., Du and R., Wei and Q., Sun and A., Xing and , Zhang Z	Genome-Wide miRNA Analysis Identifies Potential Biomarkers in Distinguishing Tuberculous and Viral Meningitis	2019	Frontiers in Cellular and Infection Microbiology	["http://www.frontiersin.org/Cellular_and_Infection_Microbiology/archive", "http://ovidsp.ovid.com/ovidweb.cgi?T=JS&PAGE=reference&D=emexa&NEWS=N&AN=629462917"]	No	No	No	No	No specific signature identified;No specific signature identified	No specific signature identified;Not whole blood
67	H., Warsinske and R., Vashisht and , Khatri P	Host-response-based gene signatures for tuberculosis diagnosis: A systematic comparison of 16 signatures	2019	PLoS Medicine	["https://journals.plos.org/plosmedicine/article/file?id=10.1371/journal.pmed.1002786&type=printable", "http://ovidsp.ovid.com/ovidweb.cgi?T=JS&PAGE=reference&D=emexa&NEWS=N&AN=2003754079"]	No	No	No	No	Not novel analyses (i.e. review, application of existing signature);Not novel analyses (i.e. review, application of existing signature)	Not novel analyses (i.e. review, application of existing signature);Not novel analyses (i.e. review, application of existing signature)
68	J.V., Rajan and F.C., Semitala and T., Mehta and M., Seielstad and L., Montalvo and A., Andama and L., Asege and M., Nakaye and J., Katende and S., Mwebe and M.R., Kamya and C., Yoon and , Cattamanchi A	A Novel, 5-transcript, whole-blood gene-expression signature for tuberculosis screening among people living with human immunodeficiency virus	2019	Clinical Infectious Diseases	["http://cid.oxfordjournals.org/content/by/year", "http://ovidsp.ovid.com/ovidweb.cgi?T=JS&PAGE=reference&D=emexa&NEWS=N&AN=629034290"]	No	Yes	Yes	No	NA	NA
69	H., Mulenga and E.W., Bunyasi and S.K., Mbandi and S.C., Mendelsohn and B., Kagina and A., Penn-Nicholson and T., Scriba and , Hatherill M	Performance of host blood transcriptomic signatures for diagnosing and predicting progression to tuberculosis disease in HIV-negative adults and adolescents: A systematic review protocol	2019	BMJ Open	["http://bmjopen.bmj.com/content/early/by/section", "http://ovidsp.ovid.com/ovidweb.cgi?T=JS&PAGE=reference&D=emexa&NEWS=N&AN=627799709"]	No	No	No	No	Not novel analyses (i.e. review, application of existing signature);Not novel analyses (i.e. review, application of existing signature)	Not novel analyses (i.e. review, application of existing signature);Not novel analyses (i.e. review, application of existing signature)
70	M., Deng and X.-D., Lv and Z.-X., Fang and X.-S., Xie	The blood transcriptional signature for active and latent tuberculosis	2019	Infection and Drug Resistance	["https://www.dovepress.com/getfile.php?fileID=47788", "http://ovidsp.ovid.com/ovidweb.cgi?T=JS&PAGE=reference&D=emexb&NEWS=N&AN=2001604950"]	No	No	No	No	No specific signature identified;No longitudinal assessment (no assessment after start of TB treatment)	No independent validation dataset;No longitudinal assessment (no assessment after start of TB treatment)
71	Gliddon HD, Kaforou M, Alikian M et al	Identification of reduced host transcriptomic signatures for tuberculosis and digital PCR-based validation and quantification.	2019	bioRxiv. 2019; (published online March 21.) (preprint)		Yes	Yes	Yes	No	NA	NA
72	Duffy FJ, Thompson EG, Scriba TJ, Zak DE	Multinomial modelling of TB/HIV co-infection yields a robust predictive signature and generates hypotheses about the HIV+TB+ disease state.	2019	PLoS One. 2019; 14e0219322		Yes	Yes	Yes	No	NA	NA
73	Rasmussen M, Reddy M, Nolan R, Camunas-Soler J, Khodursky A, Scheller NM, Cantonwine DE, Engelbrechtsen L, Mi JD, Dutta A, Brundage T, Siddiqui F, Thao M, Gee EPS, La J, Baruch-Gravett C, Santillan MK, Deb S, Ame SM, Ali SM, Adkins M, DePristo MA, Lee M, Namsaraev E, Gybel-Brask DJ, Skibsted L, Litch JA, Santillan DA, Sazawal S, Tribe RM, Roberts JM, Jain M, H�gdall E, Holzman C, Quake SR, Elovit…	RNA profiles reveal signatures of future health and disease in pregnancy	2022	Nature	https://pubmed.ncbi.nlm.nih.gov/34987224/	No	No	No	No	Incorrect population (not humans with TB disease);Incorrect population (not humans with TB disease)	Incorrect population (not humans with TB disease);No new signature
74	Scriba TJ, Fiore-Gartland A, Penn-Nicholson A, Mulenga H, Kimbung Mbandi S, Borate B, Mendelsohn SC, Hadley K, Hikuam C, Kaskar M, Musvosvi M, Bilek N, Self S, Sumner T, White RG, Erasmus M, Jaxa L, Raphela R, Innes C, Brumskine W, Hiemstra A, Malherbe ST, Hassan-Moosa R, Tameris M, Walzl G, Naidoo K, Churchyard G, Hatherill M; CORTIS-01 Study Team	Biomarker-guided tuberculosis preventive therapy (CORTIS): a randomised controlled trial	2021	Lancet Infect Dis	https://pubmed.ncbi.nlm.nih.gov/33508224/	No	Yes	Yes	Yes	NA	NA
75	Li Y, Deng Y, He J	Monocyte-related gene biomarkers for latent and active tuberculosis	2021	Bioengineered	https://pubmed.ncbi.nlm.nih.gov/34751089/	No	No	No	No	Not whole blood;No longitudinal assessment	Not whole blood;No longitudinal assessment (no assessment after start of TB treatment)
76	Sampath P, Periyasamy KM, Ranganathan UD, Bethunaickan R.�	Monocyte and Macrophage miRNA: Potent Biomarker and Target for Host-Directed Therapy for Tuberculosis	2021	Front immunol	https://pubmed.ncbi.nlm.nih.gov/34248945/	No	No	No	No	Incorrect aim;Not mRNA	No specific signature identified;No new signature
77	Cai Y, Wang Y, Shi C, Dai Y, Li F, Xu Y, Zhang P, Kong F, Deng G, Wen Z, Zhou Q, Kang BC, Singhal A, Yang Q, Feng CG, Chen X	single-cell immune profiling reveals functional diversity of T cells in tuberculous pleural effusion	2022	J Exp Med	https://pubmed.ncbi.nlm.nih.gov/35061012/	No	No	No	No	Incorrect aim;No longitudinal assessment (no assessment after start of TB treatment)	No specific signature identified;No new signature
78	Perumal P, Abdullatif MB, Garlant HN, Honeyborne I, Lipman M, McHugh TD, Southern J, Breen R, Santis G, Ellappan K, Kumar SV, Belgode H, Abubakar I, Sinha S, Vasan SS, Joseph N, Kempsell KE	Validation of Differentially Expressed Immune Biomarkers in Latent and Active Tuberculosis by Real-Time PCR	2021	Front Immunol	https://pubmed.ncbi.nlm.nih.gov/33841389/	No	No	No	No	No defined feature selection approach;No defined feature selection approach	No defined feature selection approach;No longitudinal assessment (no assessment after start of TB treatment)
79	Reichmann MT, Tezera LB, Vallejo AF, Vukmirovic M, Xiao R, Reynolds J, Jogai S, Wilson S, Marshall B, Jones MG, Leslie A, D'Armiento JM, Kaminski N, Polak ME, Elkington P	Integrated transcriptomic analysis of human tuberculosis granulomas and a biomimetic model identifies therapeutic targets	2021	J Clin Invest	https://pubmed.ncbi.nlm.nih.gov/34128839/	No	No	No	No	Incorrect aim;Not whole blood	Not whole blood;No longitudinal assessment (no assessment after start of TB treatment)
80	Krishnan S, Queiroz ATL, Gupta A, Gupte N, Bisson GP, Kumwenda J, Naidoo K, Mohapi L, Mave V, Mngqibisa R, Lama JR, Hosseinipour MC, Andrade BB, Karakousis PC	Integrative Multi-Omics Reveals Serum Markers of Tuberculosis in Advanced HIV.	2021	Front Immunol	https://pubmed.ncbi.nlm.nih.gov/34168648/	No	No	No	No	Not mRNA;not mRNA	No specific signature identified;Incorrect aim
81	Kaforou M, Broderick C, Vito O, Levin M, Scriba TJ, Seddon JA	Transcriptomics for child and adolescent tuberculosis.	2022	Immunol Rev	https://pubmed.ncbi.nlm.nih.gov/35818983/	No	No	No	No	Not novel analyses (i.e. review, application of existing signature);Not novel analyses (i.e. review, application of existing signature)	Not novel analyses (i.e. review, application of existing signature);Not novel analyses (i.e. review, application of existing signature)
82	Zafari P, Golpour M, Hafezi N, Bashash D, Esmaeili SA, Tavakolinia N, Rafiei A	Tuberculosis comorbidity with rheumatoid arthritis: Gene signatures, associated biomarkers, and screening	2021	IUBMB Life	https://pubmed.ncbi.nlm.nih.gov/33217772/	No	No	No	No	Not novel analyses (i.e. review, application of existing signature);Not novel analyses (i.e. review, application of existing signature)	Incorrect aim;Incorrect aim
83	Bender Ignacio RA, Long J, Saha A, Nguyen FK, Joudeh L, Valinetz E, Mendelsohn SC, Scriba TJ, Hatherill M, Janes H, Churchyard G, Buchbinder S, Duerr A, Shah JA, Hawn TR.�	Mycobacterium tuberculosis infection, immune activation, and risk of HIV acquisition.�	2022	PLoS One	https://pubmed.ncbi.nlm.nih.gov/35503767/	No	No	No	No	Not novel analyses (i.e. review, application of existing signature);Not novel analyses (i.e. review, application of existing signature)	Incorrect aim;Incorrect aim
84	Zheng J, Wang X, Shi J, Tian J, Chang X, Wang X, Ye Q	Expression and Clinical Significance of lncRNA NEAT1 in Patients with Spinal Tuberculosis.	2022	Dis Markers	https://pubmed.ncbi.nlm.nih.gov/35465262/	No	No	No	No	Not mRNA;not mRNA	No specific signature identified;No longitudinal assessment (no assessment after start of TB treatment)
85	Queiroz ATL, Ara�jo-Pereira M, Barreto-Duarte B, Gomes-Silva A, Costa AG, Andrade AMS, Miguez-Pinto JP, Spener-Gomes R, Souza AB, Benjamin A, Sant'Anna F, Figueiredo MC, Mave V, Salgame P, Ellner JJ, Sterling TR, Cordeiro-Dos-Santos M, Andrade BB, Rolla VC.�	Immunologic Biomarkers in Peripheral Blood of Persons With Tuberculosis and Advanced HIV	2022	Front Immunol	https://pubmed.ncbi.nlm.nih.gov/35757685/	No	No	No	No	Not mRNA;not mRNA	Incorrect aim;Incorrect aim
86	Kulkarni V, Queiroz ATL, Sangle S, Kagal A, Salvi S, Gupta A, Ellner J, Kadam D, Rolla VC, Andrade BB, Salgame P, Mave V.	A Two-Gene Signature for Tuberculosis Diagnosis in Persons With Advanced HIV	2021	Front Immunol	https://pubmed.ncbi.nlm.nih.gov/33692804/	No	Yes	Yes	No	NA	NA
87	Huang HL, Lee JY, Lo YS, Liu IH, Huang SH, Huang YW, Lee MR, Lee CH, Cheng MH, Lu PL, Wang JY, Yang JM, Chong IW	Whole-Blood 3-Gene Signature as a Decision Aid for Rifapentine-based Tuberculosis Preventive Therapy	2022	Clin Infect Dis	https://pubmed.ncbi.nlm.nih.gov/34989801/	No	No	No	No	Incorrect aim;Incorrect aim	Incorrect aim;Incorrect aim
88	Herrera M, Keynan Y, McLaren PJ, Isaza JP, Abrenica B, L�pez L, Marin D, Rueda ZV	Gene expression profiling identifies candidate biomarkers for new latent tuberculosis infections. A cohort study	2022	PLoS One	https://pubmed.ncbi.nlm.nih.gov/36170228/	No	No	No	No	No specific signature identified;No new signature	No specific signature identified;No longitudinal assessment (no assessment after start of TB treatment)
89	Long NP, Phat NK, Yen NTH, Park S, Park Y, Cho YS, Shin JG	A 10-gene biosignature of tuberculosis treatment monitoring and treatment outcome prediction	2021	Tuberculosis (Edinb)	https://pubmed.ncbi.nlm.nih.gov/34801869/	No	No	No	Yes	No defined feature selection approach	No defined feature selection approach;No defined feature selection approach
90	Mulenga H, Musvosvi M, Mendelsohn SC, Penn-Nicholson A, Kimbung Mbandi S, Fiore-Gartland A, Tameris M, Mabwe S, Africa H, Bilek N, Kafaar F, Khader SA, Carstens B, Hadley K, Hikuam C, Erasmus M, Jaxa L, Raphela R, Nombida O, Kaskar M, Nicol MP, Mbhele S, Van Heerden J, Innes C, Brumskine W, Hiemstra A, Malherbe ST, Hassan-Moosa R, Walzl G, Naidoo K, Churchyard G, Hatherill M, Scriba TJ; CORTIS St…	Longitudinal Dynamics of a Blood Transcriptomic Signature of Tuberculosis	2021	Am J Respir Crit Care Med	https://pubmed.ncbi.nlm.nih.gov/34520313/	No	No	No	No	Not novel analyses (i.e. review, application of existing signature);Not novel analyses (i.e. review, application of existing signature)	No specific signature identified;No new signature
91	Yang BF, Zhai F, Yu S, An HJ, Cao ZH, Liu YH, Wang R, Cheng XX	Evaluation of IFIT3 and ORM1 as Biomarkers for Discriminating Active Tuberculosis from Latent Infection	2022	Curr Med Sci	https://pubmed.ncbi.nlm.nih.gov/36462134/	No	No	No	No	Not novel analyses (i.e. review, application of existing signature);No new signature	No specific signature identified;No longitudinal assessment (no assessment after start of TB treatment)
92	Sun X, Liu K, Wang X, Zhang T, Li X, Zhao Y	Diagnostic value of microRNA?125b in peripheral blood mononuclear cells for pulmonary tuberculosis	2021	Mol Med Rep	https://pubmed.ncbi.nlm.nih.gov/33537800/	No	No	No	No	Not mRNA;Not mRNA	No specific signature identified;No longitudinal assessment (no assessment after start of TB treatment)
93	Tabone O, Verma R, Singhania A, Chakravarty P, Branchett WJ, Graham CM, Lee J, Trang T, Reynier F, Leissner P, Kaiser K, Rodrigue M, Woltmann G, Haldar P, O'Garra A	Blood transcriptomics reveal the evolution and resolution of the immune response in tuberculosis	2021	J Exp Med	https://pubmed.ncbi.nlm.nih.gov/34491266/	No	Yes	Yes	Yes	NA	NA
94	Wu L, Cheng Q, Wen Z, Song Y, Zhu Y, Wang L	IRF1 as a potential biomarker in Mycobacterium tuberculosis infection	2021	J Cell Mol Med	https://pubmed.ncbi.nlm.nih.gov/34213077/	No	Yes	Yes	No	NA	NA
95	Yao X, Liu W, Li X, Deng C, Li T, Zhong Z, Chen S, Ge Z, Zhang X, Zhang S, Wang Y, Liu Y, Zheng C, Ge S, Xia N	Whole blood GBP5 protein levels in patients with and without active tuberculosis	2022	BMC Infect Dis	https://pubmed.ncbi.nlm.nih.gov/35369870/	No	No	No	No	Not novel analyses (i.e. review, application of existing signature);Not novel analyses (i.e. review, application of existing signature)	Incorrect aim;No longitudinal assessment (no assessment after start of TB treatment)
96	Li T, Bian H, Wang R, Lu W, Ma Y, Ji H	Study on the expression level of NF-?B and clinical evaluations in spinal tuberculosis patients	2022	Cell Mol Biol	https://pubmed.ncbi.nlm.nih.gov/35809293/	No	No	No	No	Incorrect aim;Incorrect population (not humans with TB disease)	Incorrect population (not humans with TB disease);Incorrect aim
97	Kaipilyawar V, Zhao Y, Wang X, Joseph NM, Knudsen S, Prakash Babu S, Muthaiah M, Hochberg NS, Sarkar S, Horsburgh CR, Ellner JJ, Johnson WE, Salgame P	Development and Validation of a Parsimonious Tuberculosis Gene Signature Using the digital NanoString nCounter Platform	2022	Clin Infect Dis	https://pubmed.ncbi.nlm.nih.gov/35015839/	No	Yes	Yes	No	NA	NA
98	Zimmer AJ, Schumacher SG, S�dersten E, Mantsoki A, Wyss R, Persing DH, Banderby S, Str�mqvist Meuzelaar L, Prieto J, Gnanashanmugam D, Khatri P, Ongarello S, Ruhwald M, Denkinger CM	A novel blood-based assay for treatment monitoring of tuberculosis	2021	BMC Res Notes	https://pubmed.ncbi.nlm.nih.gov/34193258/	No	No	No	No	Not novel analyses (i.e. review, application of existing signature);Not novel analyses (i.e. review, application of existing signature)	No specific signature identified;No new signature
99	Liu YH, Wang R, An HJ, Cheng XX	[Diagnostic value of�FCGR1B�gene transcription level in active tuberculosis]	2022	Zhonghua Jie He He Hu Xi Za Zhi	https://pubmed.ncbi.nlm.nih.gov/35381635/	No	No	No	No	article not in English;Article not in English	article not in English;Article not in English
100	Uno S, Nishimura T, Nishio K, Kohsaka A, Tamizu E, Nakano Y, Kagyo J, Nakajima Y, Arai R, Hasegawa H, Arakawa K, Kashimura S, Ishii R, Miyazaki N, Uwamino Y, Hasegawa N	Potential biomarker enhancing the activity of tuberculosis, hsa-miR-346	2021	Tuberculosis	https://pubmed.ncbi.nlm.nih.gov/34144376/	No	No	No	No	Not mRNA;Not mRNA	Incorrect aim;Incorrect aim
101	Heyckendorf J, Marwitz S, Reimann M, Avsar K, DiNardo AR, G�nther G, Hoelscher M, Ibraim E, Kalsdorf B, Kaufmann SHE, Kontsevaya I, van Leth F, Mandalakas AM, Maurer FP, M�ller M, Nitschkowski D, Olaru ID, Popa C, Rachow A, Rolling T, Rybniker J, Salzer HJF, Sanchez-Carballo P, Schuhmann M, Schaub D, Spinu V, Su�rez I, Terhalle E, Unnewehr M, Weiner J 3rd, Goldmann T, Lange C	Prediction of anti-tuberculosis treatment duration based on a 22-gene transcriptomic model	2021	Eur Respir J	https://pubmed.ncbi.nlm.nih.gov/33574078/	No	Yes	Yes	Yes	NA	NA
102	Alemnew B, Hoff ST, Abebe T, Abebe M, Aseffa A, Howe R, Wassie L	Ex vivo mRNA expression of toll-like receptors during latent tuberculosis infection	2021	BMC Immunol	https://pubmed.ncbi.nlm.nih.gov/33509080/	No	No	No	No	Incorrect aim;Incorrect aim	Incorrect aim;Incorrect aim
103	Sivakumaran D, Ritz C, Gj�en JE, Vaz M, Selvam S, Ottenhoff THM, Doherty TM, Jenum S, Grewal HMS	Host Blood RNA Transcript and Protein Signatures for Sputum-Independent Diagnostics of Tuberculosis in Adults	2021	Front Immunol	https://pubmed.ncbi.nlm.nih.gov/33613569/	No	Yes	Yes	Yes	NA	NA
104	Burel JG, Singhania A, Dubelko P, Muller J, Tanner R, Parizotto E, Dedicoat M, Fletcher TE, Dunbar J, Cunningham AF, Lindestam Arlehamn CS, Catanzaro DG, Catanzaro A, Rodwell T, McShane H, O'Shea MK, Peters B	Distinct blood transcriptomic signature of treatment in latent tuberculosis infected individuals at risk of developing active disease	2021	Tuberculosis	https://pubmed.ncbi.nlm.nih.gov/34555657/	No	No	No	No	No independent validation dataset;No independent validation dataset	Incorrect aim;No longitudinal assessment (no assessment after start of TB treatment)
105	Kalita J, Pandey PC, Shukla R, Haldar R. Predictors of fever response in tuberculous meningitis: A clinical, MRI and biomarker study	Predictors of fever response in tuberculous meningitis: A clinical, MRI and biomarker study	2022	Eur J Clin Invest	https://pubmed.ncbi.nlm.nih.gov/34689327/	No	No	No	No	Incorrect population (not humans with TB disease);Incorrect aim	Incorrect population (not humans with TB disease);Incorrect aim
106	Kazempour Dizaji M, Farzanegan B, Bahrami N, Khoshnam Z, Fathi M, Dargahi H, Pejhan S, Khosravi A, Shirian S, Narimani A, Emami M, Rekabi M, Mohamadnia A	Expression of miRNA1, miRNA133, miRNA191, and miRNA24, as Good Biomarkers, in Non-Small Cell Lung Cancer Using Real-Time PCR Method	2022	Asian Pac J Cancer Prev	https://pubmed.ncbi.nlm.nih.gov/35633539/	No	No	No	No	Incorrect population (not humans with TB disease);Not mRNA	No specific signature identified;incorrect population (not humans with TB disease)
107	Mejias A, Cohen S, Glowinski R, Ramilo O	Host transcriptional signatures as predictive markers of infection in children	2021	Curr Opin Infect Dis	https://pubmed.ncbi.nlm.nih.gov/34232136/	No	No	No	No	Incorrect population (not humans with TB disease);Not novel analyses (i.e. review, application of existing signature)	Incorrect population (not humans with TB disease);incorrect population (not humans with TB disease)
108	Fang Y, Zhao J, Wang X, Wang X, Wang L, Liu L, Liu J, Gao M, Yuan C	Identification of differentially expressed lncRNAs as potential plasma biomarkers for active tuberculosis	2021	Tuberculosis	https://pubmed.ncbi.nlm.nih.gov/33690081/	No	No	No	No	Not whole blood;Not whole blood	No specific signature identified;No longitudinal assessment (no assessment after start of TB treatment)
109	Zhang XJ, Xu HS, Li CH, Fu YR, Yi ZJ	Up-regulated SAMD9L modulated by TLR2 and HIF-1? as a promising biomarker in tuberculosis	2022	J Cell Mol Med	https://pubmed.ncbi.nlm.nih.gov/35388602/	No	No	No	No	Not mRNA;No external validation dataset	Incorrect aim;Incorrect aim
110	Kalita J, Shukla R, Pandey PC, Misra UK	Balancing between apoptosis and survival biomarkers in the patients with tuberculous meningitis	2022	Cytokine	https://pubmed.ncbi.nlm.nih.gov/35820324/	No	No	No	No	Incorrect aim;incorrect population	Incorrect population (not humans with TB disease);Incorrect aim
111	Shao M, Wu F, Zhang J, Dong J, Zhang H, Liu X, Liang S, Wu J, Zhang L, Zhang C, Zhang W	Screening of potential biomarkers for distinguishing between latent and active tuberculosis in children using bioinformatics analysis	2021	Medicine (Baltimore)	https://pubmed.ncbi.nlm.nih.gov/33592820/	No	Yes	Yes	No	NA	NA
112	Sutherland JS, van der Spuy G, Gindeh A, Thuong NTT, Namuganga A, Owolabi O, Mayanja-Kizza H, Nsereko M, Thwaites G, Winter J, Dockrell HM, Scriba TJ, Geluk A, Corstjens P, Stanley K, Richardson T, Shaw JA, Smith B, Malherbe ST, Walzl G; TrENDx-TB Consortium	Diagnostic Accuracy of the Cepheid 3-gene Host Response Fingerstick Blood Test in a Prospective, Multi-site Study: Interim Results	2022	Clin Infect Dis	https://pubmed.ncbi.nlm.nih.gov/34550342/	No	No	No	No	Not novel analyses (i.e. review, application of existing signature);Incorrect aim	Incorrect aim;No longitudinal assessment (no assessment after start of TB treatment)
113	Fan J, Yang Y, Wang L, Shang X, Zhang L, Sun H, Ma Y, Li Y, Wang J, Ma X	Study on the Correlation between Interleukin-27 and CXCL10 in Pulmonary Tuberculosis	2022	J Immunol Res	https://pubmed.ncbi.nlm.nih.gov/35785034/	No	No	No	No	Not whole blood;Incorrect aim	Incorrect aim;Incorrect aim
114	Qiu Q, Peng A, Zhao Y, Liu D, Liu C, Qiu S, Xu J, Cheng H, Xiong W, Chen Y	Diagnosis of pulmonary tuberculosis via identification of core genes and pathways utilizing blood transcriptional signatures: a multicohort analysis	2022	Respir Res	https://pubmed.ncbi.nlm.nih.gov/35568895/	No	Yes	Yes	No	NA	NA
115	Gliddon HD, Kaforou M, Alikian M, Habgood-Coote D, Zhou C, Oni T, Anderson ST, Brent AJ, Crampin AC, Eley B, Heyderman R, Kern F, Langford PR, Ottenhoff THM, Hibberd ML, French N, Wright VJ, Dockrell HM, Coin LJ, Wilkinson RJ, Levin M	Identification of Reduced Host Transcriptomic Signatures for Tuberculosis Disease and Digital PCR-Based Validation and Quantification	2021	Front Immunol	https://pubmed.ncbi.nlm.nih.gov/33763081/	No	Yes	Yes	No	NA	NA
116	Geng X, Wu X, Yang Q, Xin H, Zhang B, Wang D, Liu L, Liu S, Chen Q, Liu Z, Zhang M, Pan S, Zhang X, Gao L, Jin Q	Whole transcriptome sequencing reveals neutrophils' transcriptional landscape associated with active tuberculosis	2022	Front Immunol	https://pubmed.ncbi.nlm.nih.gov/36059536/	No	Yes	Yes	No	NA	NA
117	Duffy D, Nemes E, Llibre A, Rouilly V, Musvosvi M, Smith N, Filander E, Africa H, Mabwe S, Jaxa L, Charbit B, Mulenga H, Tameris M, Walzl G, Malherbe S, Thomas S, Hatherill M, Bilek N, Scriba TJ, Albert ML; Milieu Int�rieur Consortium	Immune Profiling Enables Stratification of Patients With Active Tuberculosis Disease or Mycobacterium tuberculosis Infection	2021	Clin Infect Dis	https://pubmed.ncbi.nlm.nih.gov/33059361/	No	No	No	No	Incorrect aim;Incorrect aim	Incorrect aim;Incorrect aim
118	Odia T, Malherbe ST, Meier S, Maasdorp E, Kleynhans L, du Plessis N, Loxton AG, Zak DE, Thompson E, Duffy FJ, Kuivaniemi H, Ronacher K, Winter J, Walzl G, Tromp G; Catalysis TB-Biomarker Consortium	The Peripheral Blood Transcriptome Is Correlated With PET Measures of Lung Inflammation During Successful Tuberculosis Treatment	2021	Front Immunol	https://pubmed.ncbi.nlm.nih.gov/33643286/	No	No	No	No	Incorrect aim;Incorrect aim	No specific signature identified;No new signature
119	Johnson WE, Odom A, Cintron C, Muthaiah M, Knudsen S, Joseph N, Babu S, Lakshminarayanan S, Jenkins DF, Zhao Y, Nankya E, Horsburgh CR, Roy G, Ellner J, Sarkar S, Salgame P, Hochberg NS	Comparing tuberculosis gene signatures in malnourished individuals using the TBSignatureProfiler	2021	BMC Infect Dis	https://pubmed.ncbi.nlm.nih.gov/33482742/	No	No	No	No	Not novel analyses (i.e. review, application of existing signature);Not novel analyses (i.e. review, application of existing signature)	Incorrect aim;No longitudinal assessment (no assessment after start of TB treatment)
120	Dutta NK, Tornheim JA, Fukutani KF, Paradkar M, Tiburcio RT, Kinikar A, Valvi C, Kulkarni V, Pradhan N, Shivakumar SVBY, Kagal A, Gupte A, Gupte N, Mave V, Gupta A, Andrade BB, Karakousis PC	Integration of metabolomics and transcriptomics reveals novel biomarkers in the blood for tuberculosis diagnosis in children	2020	Sci Rep	https://pubmed.ncbi.nlm.nih.gov/33177551/	No	No	No	No	No specific signature identified;Incorrect aim	No specific signature identified;No new signature
121	VanValkenburg A, Kaipilyawar V, Sarkar S, Lakshminarayanan S, Cintron C, Prakash Babu S, Knudsen S, Joseph NM, Horsburgh CR, Sinha P, Ellner JJ, Narasimhan PB, Johnson WE, Hochberg NS, Salgame P	Malnutrition leads to increased inflammation and expression of tuberculosis risk signatures in recently exposed household contacts of pulmonary tuberculosis	2022	Front Immunol	https://pubmed.ncbi.nlm.nih.gov/36248906/	No	No	No	No	Incorrect aim;Incorrect aim	Incorrect aim;No longitudinal assessment (no assessment after start of TB treatment)
122	Li Z, Hu J, Liu P, Cui D, Di H, Wu S	Microarray-based selection of a serum biomarker panel that can discriminate between latent and active pulmonary TB	2021	Sci Rep	https://pubmed.ncbi.nlm.nih.gov/34267288/	No	No	No	No	Not mRNA;Incorrect aim	Incorrect aim;No longitudinal assessment (no assessment after start of TB treatment)
123	Broderick C, Cliff JM, Lee JS, Kaforou M, Moore DA	Host transcriptional response to TB preventive therapy differentiates two sub-groups of IGRA-positive individuals	2021	Tuberculosis	https://pubmed.ncbi.nlm.nih.gov/33524936/	No	No	No	No	Incorrect aim;Incorrect aim	Incorrect aim;incorrect population (not humans with TB disease)
124	Petrilli JD, Ara�jo LE, da Silva LS, Laus AC, M�ller I, Reis RM, Netto EM, Riley LW, Arruda S, Queiroz A	Whole blood mRNA expression-based targets to discriminate active tuberculosis from latent infection and other pulmonary diseases	2020	Sci Rep	https://pubmed.ncbi.nlm.nih.gov/33328540/	No	No	No	No	No independent validation dataset;no independent validation dataset	No independent validation dataset;No longitudinal assessment (no assessment after start of TB treatment)
125	Kotze LA, van der Spuy G, Leonard B, Penn-Nicholson A, Musvosvi M, McAnda S, Malherbe ST, Erasmus M, Scriba T, Koegelenberg CFN, Allwood BW, Walzl G, du Plessis N	Targeted Gene Expression Profiling of Human Myeloid Cells From Blood and Lung Compartments of Patients With Tuberculosis and Other Lung Diseases	2022	Front Immunol	https://pubmed.ncbi.nlm.nih.gov/35356003/	No	No	No	No	Incorrect aim;Incorrect aim	Incorrect aim;Incorrect aim
126	Xu Y, Tan Y, Zhang X, Cheng M, Hu J, Liu J, Chen X, Zhu J	Comprehensive identification of immuno-related transcriptional signature for active pulmonary tuberculosis by integrated analysis of array and single cell RNA-seq	2022	J Infect	https://pubmed.ncbi.nlm.nih.gov/36007657/	No	Yes	Yes	No	NA	NA
127	de Araujo LS, Ribeiro-Alves M, Wipperman MF, Vorkas CK, Pessler F, Saad MHF	Transcriptomic Biomarkers for Tuberculosis: Validation of�NPC2�as a Single mRNA Biomarker to Diagnose TB, Predict Disease Progression, and Monitor Treatment Response	2021	Cells	https://pubmed.ncbi.nlm.nih.gov/34685683/	No	Yes	Yes	Yes	NA	NA
128	Carranza C, Herrera MT, Guzm�n-Beltr�n S, Salgado-Cant� MG, Salido-Guadarrama I, Santiago E, Ch�vez-Gal�n L, Guti�rrez-Gonz�lez LH, Gonz�lez Y	A Dual Marker for Monitoring MDR-TB Treatment: Host-Derived miRNAs and�M. tuberculosis-Derived RNA Sequences in Serum	2021	Front Immunol	https://pubmed.ncbi.nlm.nih.gov/34804048/	No	No	No	No	Not mRNA;Incorrect population (not humans with TB disease)	Not whole blood;Not whole blood
129	van Doorn CLR, Eckold C, Ronacher K, Ruslami R, van Veen S, Lee JS, Kumar V, Kerry-Barnard S, Malherbe ST, Kleynhans L, Stanley K, Hill PC, Joosten SA, van Crevel R, Wijmenga C, Critchley JA, Walzl G, Alisjahbana B, Haks MC, Dockrell HM, Ottenhoff THM, Vianello E, Cliff JM; TANDEM Consortium	Transcriptional profiles predict treatment outcome in patients with tuberculosis and diabetes at diagnosis and at two weeks after initiation of anti-tuberculosis treatment	2022	EBioMedicine	https://pubmed.ncbi.nlm.nih.gov/35841871/	No	Yes	Yes	Yes	NA	NA
130	Garlant HN, Ellappan K, Hewitt M, Perumal P, Pekeleke S, Wand N, Southern J, Kumar SV, Belgode H, Abubakar I, Sinha S, Vasan S, Joseph NM, Kempsell KE	Evaluation of Host Protein Biomarkers by ELISA From Whole Lysed Peripheral Blood for Development of Diagnostic Tests for Active Tuberculosis	2022	Front Immunol	https://pubmed.ncbi.nlm.nih.gov/35720382/	No	No	No	No	Not mRNA;Not mRNA	No specific signature identified;No longitudinal assessment (no assessment after start of TB treatment)
131	Hoang LT, Jain P, Pillay TD, Tolosa-Wright M, Niazi U, Takwoingi Y, Halliday A, Berrocal-Almanza LC, Deeks JJ, Beverley P, Kon OM, Lalvani A	Transcriptomic signatures for diagnosing tuberculosis in clinical practice: a prospective, multicentre cohort study	2021	Lancet Infect Dis	https://pubmed.ncbi.nlm.nih.gov/33508221/	No	Yes	Yes	No	NA	NA
132	Mendelsohn SC, Fiore-Gartland A, Penn-Nicholson A, Mulenga H, Mbandi SK, Borate B, Hadley K, Hikuam C, Musvosvi M, Bilek N, Erasmus M, Jaxa L, Raphela R, Nombida O, Kaskar M, Sumner T, White RG, Innes C, Brumskine W, Hiemstra A, Malherbe ST, Hassan-Moosa R, Tameris M, Walzl G, Naidoo K, Churchyard G, Scriba TJ, Hatherill M; CORTIS-HR Study Team	Validation of a host blood transcriptomic biomarker for pulmonary tuberculosis in people living with HIV: a prospective diagnostic and prognostic accuracy study	2021	Lancet Glob Health	https://pubmed.ncbi.nlm.nih.gov/33862012/	No	No	No	No	Not novel analyses (i.e. review, application of existing signature);Not novel analyses (i.e. review, application of existing signature)	Not novel analyses (i.e. review, application of existing signature);No new signature
133	Chendi BH, Jooste T, Scriba TJ, Kidd M, Mendelsohn S, Tonby K, Walzl G, Dyrhol-Riise AM, Chegou NN	Utility of a three-gene transcriptomic signature in the diagnosis of tuberculosis in a low-endemic hospital setting	2023	Infect Dis (Lond)	https://pubmed.ncbi.nlm.nih.gov/36214761/	No	No	No	No	Not novel analyses (i.e. review, application of existing signature);Not novel analyses (i.e. review, application of existing signature)	Not novel analyses (i.e. review, application of existing signature);No longitudinal assessment (no assessment after start of TB treatment)
134	Mathad JS, Queiroz ATL, Bhosale R, Alexander M, Naik S, Kulkarni V, Andrade BB, Gupta A	Transcriptional Analysis for Tuberculosis in Pregnant Women From the PRegnancy Associated Changes In Tuberculosis Immunology (PRACHITi) Study	2022	Clin Infect Dis	https://pubmed.ncbi.nlm.nih.gov/35686302/	No	No	No	No	Not novel analyses (i.e. review, application of existing signature);Not novel analyses (i.e. review, application of existing signature)	Not novel analyses (i.e. review, application of existing signature);No longitudinal assessment (no assessment after start of TB treatment)
135	Sivakumaran D, Jenum S, Srivastava A, Steen VM, Vaz M, Doherty TM, Ritz C, Grewal HMS	Host blood-based biosignatures for subclinical TB and incipient TB: A prospective study of adult TB household contacts in Southern India	2023	Front Immunol	https://pubmed.ncbi.nlm.nih.gov/36713386/	No	No	No	No	No independent validation dataset;No independent validation dataset	No independent validation dataset;No longitudinal assessment (no assessment after start of TB treatment)
136	Ruan QL, Yang QL, Gao YX, Wu J, Lin SR, Zhou JY, Shao LY, Wang S, Liu QQ, Gao Y, Jiang N, Zhang WH	Transcriptional signatures of human peripheral blood mononuclear cells can identify the risk of tuberculosis progression from latent infection among individuals with silicosis	2021	Emerg Microbes Infect	https://pubmed.ncbi.nlm.nih.gov/34042560/	No	No	No	No	No specific signature identified;No new signature identified	No specific signature identified;No longitudinal assessment (no assessment after start of TB treatment)
